# Supplementary material for: Interaction between Cervical Microbiota and Host Gene Regulation in Caesarean Section Scar Diverticulum
Source: Microbiol Spectr. 2022 Jul 28;10(4):e01676-22. doi: 10.1128/spectrum.01676-22 (PMC9430964; doi:10.1128/spectrum.01676-22)
Supplement: Supplemental file 2 — Supplemental material. Download spectrum.01676-22-s0002.xlsx, XLSX file, 0.01 MB [file spectrum.01676-22-s0002.xlsx]

## Sheet: LEfSe_table.res
Supplementary Table 1 Differential genus between CSD group and CON group.
Biomarker	Logarithm value	Groups	LDA_value	p-value
Lactobacillus	5.9233	CON	5.27616	0.00159314
Faecalibaculum	1.75441	CON	3.64928	0.0327824
OM60_NOR5__clade	2.02894	CSD	3.64067	0.0172163
Sphingomonas	4.24425	CSD	3.7366	0.00123539
Bacteroides	4.41818	CSD	3.97821	0.00555633
Streptococcus	4.3881	CSD	4.05057	0.00556645
Gardnerella	4.92467	CSD	4.5564	0.0110534
Escherichia_Shigella	4.4421	CSD	4.01737	0.019745
Burkholderia_Caballeronia_Paraburkholderia	4.09654	CSD	3.6765	0.0315414
Prevotella	4.38399	CSD	3.87745	0.0397825
Muribaculaceae	4.59722	CSD	4.11905	0.00204418
Enterococcus	3.94796	CSD	3.57923	0.0161819
Ralstonia	4.09939	CSD	3.57933	0.00557252
