# Supplementary material for: Interaction between Cervical Microbiota and Host Gene Regulation in Caesarean Section Scar Diverticulum
Source: Microbiol Spectr. 2022 Jul 28;10(4):e01676-22. doi: 10.1128/spectrum.01676-22 (PMC9430964; doi:10.1128/spectrum.01676-22)
Supplement: Supplemental file 3 — Supplemental material. Download spectrum.01676-22-s0003.xlsx, XLSX file, 0.01 MB [file spectrum.01676-22-s0003.xlsx]

## Sheet: CSD-vs-CON.filter
Supplementary Table 2 Differential metabolites between CSD group and CON group.
ID	Metabolites	control_mean	case_mean	log2_FC(case_mean/control_mean)	Pvalue	fdr	vip
HMDB0005783	Gingerol	993650	1.71613e+06	0.788347	0.0283586	0.689717	7.62561
40183	PC(O-10:0/O-8:0)[U]	845882	1.8882e+06	1.15848	0.0301718	0.689717	7.2828
LMGP04010084	PG(13:0/20:2(11Z,14Z))	622378	825765	0.40794	0.015987	0.689717	3.33548
LMST02030093	Cortisol 21-acetate	120190	244008	1.02161	0.0489615	0.689717	2.82339
73492	Caribenolide I	144468	291315	1.01183	0.0292935	0.689717	2.71819
5764	N-Acetyl-b-neuraminic acid	85239.8	293622	1.78436	0.00472524	0.689717	2.64334
HMDB0059783	3-Methylsuberic acid	124056	271005	1.12732	0.0195278	0.689717	2.54805
HMDB0040498	3-Epipapyriferic acid	232868	412410	0.824569	0.0477052	0.689717	2.50429
LMGP03010471	PS(19:0/20:3(8Z,11Z,14Z))	299006	406826	0.444238	0.0208195	0.689717	2.46738
5739	N-Acetyl-a-neuraminic acid	96799	312997	1.69308	0.0160468	0.689717	2.43181
373	Isopentyl pyrophosphate	183692	267959	0.544725	0.0184547	0.689717	2.32271
89802	Pyropheophytin b	56767	141716	1.31987	0.0431414	0.689717	2.28191
LMGL01020037	1-O-(2-methoxy-hexadecyl)-sn-glycerol	52513.9	123817	1.23744	0.0313365	0.689717	2.12332
HMDB0035042	Gibberellin A45	57451.8	112548	0.970121	0.0341721	0.689717	2.02468
LMFA07040066	Parcoblattalactone	142277	200034	0.491539	0.0356384	0.689717	2.01791
LMFA08030008	N-(3-hydroxy-eicosanoyl)-homoserine lactone	275326	37959.9	-2.85859	0.0440142	0.689717	1.98399
2127	20α-Dihydroprogesterone glucuronide	65874.8	121705	0.885588	0.0467368	0.689717	1.93177
LMST01010191	2-deoxy-20-hydroxy-5alpha-ecdysone 3-acetate	155738	209189	0.425689	0.0489666	0.689717	1.80528
HMDB0014700	Tigecycline	67424.1	126282	0.905312	0.0369083	0.689717	1.79945
103042	PE-Cer(d14:1(4E)/18:1(9Z))	71047.4	142071	0.999762	0.0296001	0.689717	1.76985
LMGL04010004	SQMG(16:1(13Z)/0:0)	75229.8	133697	0.829594	0.0436467	0.689717	1.75243
HMDB0041137	Corchorosol A	49040	92633	0.917566	0.0426328	0.689717	1.61514
65434	Antanapeptin C	51568.1	112185	1.12133	0.0475699	0.689717	1.49251
HMDB0035180	(6E,8E)-4,6,8-Megastigmatriene	56700.5	90833	0.679857	0.0158583	0.689717	1.45092
HMDB0116518	PGP(a-13:0/i-12:0)	34861.6	79032.8	1.18081	0.0346994	0.689717	1.26383
HMDB0061822	Hexaethylene glycol	73207.1	101603	0.472893	0.0377822	0.689717	1.25996
HMDB0040991	Ternatin	90980.3	56668.3	-0.683013	0.0451106	0.689717	1.20487
LMFA08020172	EI-1511-3	55177.1	92365.9	0.743291	0.0300685	0.689717	1.19551
68316	Uplandicine	32634.7	56966.6	0.803711	0.00721022	0.689717	1.15668
HMDB0032090	12-Oxo-2,3-dinor-10,15-phytodienoic acid	30259.1	50509	0.739169	0.0268897	0.689717	1.14459
44752	Enkephaline, (D-Ala)2-Leu	28479.3	61101.9	1.1013	0.00473379	0.689717	1.14113
69432	Militarinone D	63026.5	123882	0.974937	0.0392213	0.689717	1.10475
LMFA06000145	8E-Hydroxy-4,8-dimethyl-4,9-decadienal	42463.6	60642.5	0.514103	0.0272593	0.689717	1.10366
HMDB0006927	4a-Methylzymosterol-4-carboxylic acid	12504.8	32137.6	1.36177	0.0158759	0.689717	1.00472
