# Supplementary material for: Interaction between Cervical Microbiota and Host Gene Regulation in Caesarean Section Scar Diverticulum
Source: Microbiol Spectr. 2022 Jul 28;10(4):e01676-22. doi: 10.1128/spectrum.01676-22 (PMC9430964; doi:10.1128/spectrum.01676-22)
Supplement: Supplemental file 4 — Supplemental material. Download spectrum.01676-22-s0004.xlsx, XLSX file, 0.1 MB [file spectrum.01676-22-s0004.xlsx]

## Sheet: CSD-vs-CON.filter
Supplementary table 3 Differentially expressed genes between CSD group and CON group.
id	CSD_mean	CON_mean	log2(fc)	PValue	FDR
ENSG00000211896	196.116	24.493	-3.0013	2.31911e-13	1.07938e-08
ENSG00000211677	77.3089	5.57	-3.7949	5.75664e-13	1.33966e-08
ENSG00000211679	26.2368	4.286	-2.6139	1.57013e-12	2.43596e-08
ENSG00000211893	57.3079	9.5765	-2.5812	3.29941e-12	3.83911e-08
ENSG00000239951	15.5358	1.539	-3.3355	7.27947e-11	5.6468e-07
ENSG00000168779	2.97842	0.51	-2.546	1.04418e-10	6.64052e-07
ENSG00000211592	280.586	40.8575	-2.7798	1.1414e-10	6.64052e-07
ENSG00000132465	47.6984	9.5785	-2.3161	6.1818e-10	3.19688e-06
ENSG00000145824	117.191	7.8555	-3.899	1.26084e-09	5.86832e-06
ENSG00000211890	19.38	1.1375	-4.0906	1.53433e-09	6.49201e-06
ENSG00000132965	8.81947	3.991	-1.1439	7.67175e-09	2.97555e-05
ENSG00000211941	1.36421	0.318	-2.101	1.11298e-08	3.70012e-05
ENSG00000211892	14.4447	3.1905	-2.1787	2.13296e-08	5.83966e-05
ENSG00000177508	25.6505	2.5635	-3.3228	4.22959e-08	0.000109365
ENSG00000121552	9.13368	0.316	-4.8532	1.18445e-07	0.000232828
ENSG00000012223	250.626	13.958	-4.1664	1.20058e-07	0.000232828
ENSG00000211598	28.0242	1.926	-3.863	1.38082e-07	0.000241325
ENSG00000000971	47.7547	13.1825	-1.857	1.49029e-07	0.000247724
ENSG00000277586	3.20263	0.727	-2.1392	1.98249e-07	0.00030757
ENSG00000163220	55.6195	4.6335	-3.5854	2.06153e-07	0.000309516
ENSG00000179639	2.61684	0.7805	-1.7454	2.47436e-07	0.000359888
ENSG00000117091	4.24632	1.8665	-1.1859	2.63698e-07	0.00036111
ENSG00000211959	0.761053	0.12	-2.665	3.22531e-07	0.000419905
ENSG00000211947	1.04421	0.223	-2.2273	3.78535e-07	0.000459881
ENSG00000211956	0.769474	0.0235	-5.0331	4.39905e-07	0.000511863
ENSG00000145423	2.98421	0.1445	-4.3682	4.68578e-07	0.000531928
ENSG00000139508	13.9289	6.9075	-1.0119	5.50584e-07	0.000585099
ENSG00000211648	3.49263	1.6075	-1.1195	5.65701e-07	0.000585099
ENSG00000211955	3.22263	0.3195	-3.3344	6.35915e-07	0.000606882
ENSG00000124107	926.293	81.629	-3.5043	6.78305e-07	0.000609264
ENSG00000211895	37.9095	5.9435	-2.6732	8.75841e-07	0.000679404
ENSG00000211666	6.08579	0.6565	-3.2126	9.28735e-07	0.000708625
ENSG00000211663	4.11789	0.5705	-2.8516	9.75512e-07	0.00073231
ENSG00000173432	9.69947	0.567	-4.0965	1.07886e-06	0.000749451
ENSG00000143546	35.6874	1.346	-4.7287	1.3231e-06	0.000859489
ENSG00000171659	8.82947	4.259	-1.0518	1.32959e-06	0.000859489
ENSG00000025423	1.56579	0.619	-1.3389	1.69508e-06	0.000949858
ENSG00000142583	5.06421	1.842	-1.4591	1.70145e-06	0.000949858
ENSG00000170571	14.7768	5.7705	-1.3566	1.71429e-06	0.000949858
ENSG00000244734	273.368	96.0925	-1.5083	1.87471e-06	0.000991532
ENSG00000198019	0.751579	0.2735	-1.4584	2.18139e-06	0.00112363
ENSG00000239975	2.30684	0.26	-3.1493	2.1969e-06	0.00112363
ENSG00000178562	3.48895	1.688	-1.0475	2.35469e-06	0.00117843
ENSG00000116741	10.62	5.1855	-1.0342	2.66869e-06	0.00128305
ENSG00000090382	45.4537	18.549	-1.2931	3.37179e-06	0.00151772
ENSG00000211659	8.07263	0.4615	-4.1286	3.39133e-06	0.00151772
ENSG00000163735	1.59474	0.5635	-1.5008	3.64901e-06	0.00157434
ENSG00000145794	2.39632	1.0105	-1.2457	4.00384e-06	0.00166385
ENSG00000168329	7.08421	3.1155	-1.1851	4.61987e-06	0.00183652
ENSG00000211673	23.5795	0.1975	-6.8995	5.04612e-06	0.00191884
ENSG00000048540	3.07158	0.298	-3.3656	5.18097e-06	0.00191986
ENSG00000082482	3.49947	1.5055	-1.2169	6.37055e-06	0.00217005
ENSG00000134769	5.22105	1.302	-2.0036	6.76731e-06	0.00223632
ENSG00000243466	3.87053	1.067	-1.859	6.77484e-06	0.00223632
ENSG00000163563	6.80789	3.065	-1.1513	7.56048e-06	0.00242681
ENSG00000162747	7.07684	1.8755	-1.9158	8.37966e-06	0.00265316
ENSG00000105967	4.29053	2.01	-1.094	8.65603e-06	0.00272215
ENSG00000253497	0.208947	0.08	-1.3851	8.84611e-06	0.00272665
ENSG00000233554	0.474737	0.2295	-1.0486	9.78733e-06	0.00288311
ENSG00000211897	85.7753	15.9235	-2.4294	9.88694e-06	0.00289414
ENSG00000115232	46.0753	20.6685	-1.1566	1.01036e-05	0.00292081
ENSG00000259834	3.25211	1.1635	-1.4829	1.19714e-05	0.00333643
ENSG00000129048	0.439474	0.1425	-1.6248	1.28042e-05	0.00352631
ENSG00000101916	1.84158	0.8795	-1.0662	1.30427e-05	0.00354999
ENSG00000172673	1.14421	0.4485	-1.3512	1.34928e-05	0.00356815
ENSG00000171631	3.58526	1.742	-1.0413	1.55862e-05	0.00375869
ENSG00000251546	4.34316	1.3905	-1.6431	1.61403e-05	0.00382533
ENSG00000139055	7.42789	2.5745	-1.5287	1.86688e-05	0.00427035
ENSG00000265531	0.938421	0.331	-1.5034	1.90515e-05	0.00429996
ENSG00000241351	6.01947	1.1535	-2.3836	1.95962e-05	0.00435594
ENSG00000073756	21.1542	5.551	-1.9301	2.06774e-05	0.00447623
ENSG00000127951	32.3584	16.1745	-1.0004	2.15785e-05	0.004607
ENSG00000198216	0.603684	1.784	1.5632	2.2751e-05	0.00470681
ENSG00000176754	0.452632	1.039	1.1988	2.62698e-05	0.00521734
ENSG00000126860	3.55421	1.565	-1.1834	2.65559e-05	0.00521734
ENSG00000102393	58.79	122.106	1.0545	2.85815e-05	0.00543412
ENSG00000163286	3.90368	0.897	-2.1217	2.96287e-05	0.00551604
ENSG00000163421	0.581579	0.146	-1.994	3.14853e-05	0.00579217
ENSG00000227191	2.08105	0.8765	-1.2475	3.22997e-05	0.00586976
ENSG00000134339	1.35421	0.1545	-3.1318	3.50542e-05	0.00625106
ENSG00000211899	8.35842	1.3645	-2.6149	3.66123e-05	0.00640651
ENSG00000070190	6.07579	2.676	-1.183	3.8142e-05	0.00655071
ENSG00000245164	2.18895	0.8685	-1.3336	3.84533e-05	0.00657562
ENSG00000257542	0.310526	0.697	1.1664	3.91712e-05	0.0066056
ENSG00000211772	8.41526	3.3725	-1.3192	4.13569e-05	0.00677772
ENSG00000110148	0.290526	0.771	1.4081	4.20882e-05	0.00682547
ENSG00000239998	0.323158	0.1085	-1.5745	4.23641e-05	0.00684636
ENSG00000117090	1.59684	0.683	-1.2253	4.68282e-05	0.00721697
ENSG00000112303	2.77684	1.2425	-1.1602	5.2141e-05	0.00780321
ENSG00000123838	8.59526	2.005	-2.0999	5.24982e-05	0.00783148
ENSG00000115009	1.16105	0.404	-1.523	5.34798e-05	0.00793221
ENSG00000232774	0.6	0.1865	-1.6858	5.38599e-05	0.00795066
ENSG00000211660	4.84105	0.394	-3.6191	5.39803e-05	0.00795066
ENSG00000267369	1.55579	0.7225	-1.1066	5.49134e-05	0.00798699
ENSG00000150337	2.85526	1.3075	-1.1268	5.59101e-05	0.00809473
ENSG00000244437	6.55211	0.7545	-3.1184	5.63011e-05	0.00809473
ENSG00000169252	2.54368	0.9635	-1.4006	5.6502e-05	0.00809473
ENSG00000211966	2.09105	0.0855	-4.6122	6.04163e-05	0.00836443
ENSG00000211934	1.85895	0.128	-3.8603	6.05636e-05	0.00836443
ENSG00000165646	21.6205	8.362	-1.3705	6.31771e-05	0.00862303
ENSG00000244682	4.73368	2.293	-1.0457	6.64182e-05	0.0089344
ENSG00000119535	12.8437	5.9595	-1.1078	6.96818e-05	0.00918754
ENSG00000107984	26.7384	4.338	-2.6238	7.0183e-05	0.00920551
ENSG00000196542	7.00947	2.5625	-1.4518	7.23992e-05	0.00936021
ENSG00000211668	2.02842	0.22	-3.2048	7.56556e-05	0.00957622
ENSG00000227039	1.87632	0.813	-1.2066	8.12261e-05	0.0099487
ENSG00000211938	1.57842	0.44	-1.8429	8.22078e-05	0.0100074
ENSG00000148346	21.6521	6.735	-1.6848	8.34664e-05	0.0100642
ENSG00000166510	4.21474	1.864	-1.177	8.98915e-05	0.0107003
ENSG00000125848	6.14105	2.415	-1.3465	9.30654e-05	0.0109073
ENSG00000143297	1.33105	0.223	-2.5775	0.000100259	0.0113261
ENSG00000163519	0.956842	0.3345	-1.5163	0.000107237	0.0116592
ENSG00000287459	0.172105	0.4215	1.2922	0.000112198	0.0119901
ENSG00000180828	0.249474	0.031	-3.0085	0.000112728	0.0119901
ENSG00000104722	19.8089	7.8825	-1.3294	0.000113627	0.0120468
ENSG00000102245	1.38158	0.598	-1.2081	0.000115072	0.0121722
ENSG00000197614	6.59158	2.4245	-1.4429	0.000118316	0.0124455
ENSG00000267879	0.217368	0.6405	1.5591	0.000127671	0.0128653
ENSG00000145287	3.67421	1.629	-1.1734	0.000132629	0.0130783
ENSG00000258130	0.728421	0.258	-1.4974	0.00013772	0.0134945
ENSG00000145147	46.8137	17.564	-1.4143	0.000138496	0.0135421
ENSG00000239855	1.64368	0.186	-3.1436	0.00014034	0.0136081
ENSG00000105737	4.74053	10.6515	1.1679	0.00014069	0.0136085
ENSG00000211653	2.30368	0.6555	-1.8133	0.000142556	0.0136522
ENSG00000288046	4.40316	1.624	-1.439	0.00014355	0.0137151
ENSG00000242076	3.65947	0.2765	-3.7263	0.000152003	0.0142347
ENSG00000233355	0.528421	0.218	-1.2774	0.00015616	0.0145073
ENSG00000224041	3.05684	0.2215	-3.7867	0.000162479	0.0146556
ENSG00000156127	1.46526	0.725	-1.0151	0.000163168	0.0146587
ENSG00000211945	0.545789	0.07	-2.9629	0.000165976	0.0147424
ENSG00000277829	0.215263	0.5445	1.3388	0.000168725	0.0148731
ENSG00000240382	2.14474	0.1775	-3.5949	0.000204767	0.0169581
ENSG00000205364	1.26474	0.523	-1.274	0.00020888	0.0172069
ENSG00000250337	0.0726316	0.01	-2.8606	0.000211255	0.0172802
ENSG00000287188	0.404211	0.199	-1.0223	0.000216329	0.0175106
ENSG00000268104	6.22526	0.3405	-4.1924	0.000231429	0.0181674
ENSG00000273301	0.371053	0.169	-1.1346	0.000239447	0.0185126
ENSG00000211670	0.217895	0.0075	-4.8606	0.000241072	0.0185458
ENSG00000064300	7.58632	20.5565	1.4381	0.000249253	0.019018
ENSG00000286646	0.626316	0.292	-1.1009	0.00026195	0.0196328
ENSG00000226237	1.92737	0.831	-1.2137	0.000284185	0.0206347
ENSG00000252608	0.119474	0.367	1.6191	0.000289638	0.0209002
ENSG00000153294	0.216842	0.091	-1.2527	0.000304389	0.0215963
ENSG00000196090	6.53105	1.949	-1.7446	0.000310747	0.0219175
ENSG00000162630	0.355263	0.13	-1.4504	0.000310799	0.0219175
ENSG00000223829	1.19158	0.0875	-3.7674	0.00031637	0.0221425
ENSG00000112195	0.379474	0.134	-1.5018	0.000320799	0.0223517
ENSG00000126778	7.00947	0.53	-3.7252	0.000322094	0.0223851
ENSG00000125538	2.42895	0.7595	-1.6772	0.00032803	0.0227195
ENSG00000111249	4.80632	10.8215	1.1709	0.000337834	0.0232257
ENSG00000157542	0.282105	0.0675	-2.0633	0.000338508	0.0232377
ENSG00000173467	29.1442	11.6755	-1.3197	0.000356	0.0242065
ENSG00000172322	1.47737	0.6795	-1.1205	0.00036439	0.0245794
ENSG00000258754	2.19316	0.984	-1.1563	0.000384972	0.0254033
ENSG00000232884	0.186842	0.0605	-1.6268	0.000385337	0.0254033
ENSG00000287972	0.139474	0.5635	2.0144	0.000399366	0.025988
ENSG00000168447	12.9763	4.8965	-1.4061	0.000409005	0.0261324
ENSG00000179913	3.47421	1.1275	-1.6236	0.000414601	0.0261811
ENSG00000273415	0.402632	0.1585	-1.345	0.000417373	0.0262333
ENSG00000211694	0.447368	0.1655	-1.4346	0.000440885	0.027314
ENSG00000089356	0.959474	0.3075	-1.6417	0.000441902	0.027314
ENSG00000124256	2.07474	1.018	-1.0272	0.000446057	0.0274978
ENSG00000211949	2.09526	0.323	-2.6975	0.000449317	0.0275528
ENSG00000156738	1.73421	0.652	-1.4113	0.000451232	0.0276179
ENSG00000077420	9.67105	4.288	-1.1734	0.000452497	0.0276385
ENSG00000197406	16.6842	7.4	-1.1729	0.000473726	0.0283804
ENSG00000125730	177.619	58.407	-1.6046	0.000496258	0.0291356
ENSG00000171051	3.99632	1.9185	-1.0587	0.000506015	0.029458
ENSG00000177272	1.60842	0.67	-1.2634	0.000516436	0.0298808
ENSG00000244694	0.734737	0.306	-1.2637	0.000517455	0.0298808
ENSG00000183918	3.18421	1.503	-1.0831	0.000520331	0.029955
ENSG00000152207	2.05263	0.8795	-1.2227	0.000526025	0.0300402
ENSG00000180871	3.37579	1.3805	-1.29	0.000530441	0.0301928
ENSG00000169435	6.58	3.0425	-1.1128	0.000530642	0.0301928
ENSG00000082929	0.0431579	0.158	1.8722	0.000532127	0.0302063
ENSG00000279187	0.197895	0.43	1.1196	0.000532284	0.0302063
ENSG00000211625	0.817368	0.108	-2.92	0.000532828	0.0302063
ENSG00000137801	59.5016	128.8	1.1141	0.000537629	0.0303696
ENSG00000211751	6.82842	3.087	-1.1453	0.000553021	0.0307769
ENSG00000105205	0.875263	0.188	-2.219	0.000556394	0.0307769
ENSG00000168079	64.0237	16.0585	-1.9953	0.000562082	0.0309598
ENSG00000163221	0.404737	0.09	-2.169	0.000563241	0.0309867
ENSG00000251402	0.3	0.6295	1.0692	0.000572168	0.0311832
ENSG00000163600	1.20474	0.4485	-1.4255	0.000616722	0.0328422
ENSG00000214897	0.136316	0.3505	1.3625	0.0006191	0.0328936
ENSG00000164929	3.69474	1.7855	-1.0491	0.00062259	0.0330138
ENSG00000235576	0.452105	0.179	-1.3367	0.000624831	0.0330472
ENSG00000163618	29.3432	9.995	-1.5537	0.000637423	0.0332933
ENSG00000120885	189.601	89.761	-1.0788	0.00064757	0.0336127
ENSG00000125675	6.86158	1.9705	-1.8	0.000662586	0.0341137
ENSG00000229821	0.0647368	0.1995	1.6237	0.000672959	0.0344571
ENSG00000254709	0.320526	0.0615	-2.3818	0.000683008	0.0346911
ENSG00000134258	39.0668	17.719	-1.1406	0.000688491	0.0348688
ENSG00000267554	0.520526	0.2035	-1.3549	0.00069103	0.0349594
ENSG00000147697	0.268947	0.0615	-2.1287	0.000694233	0.0349694
ENSG00000277559	0.816842	0.2415	-1.758	0.00069973	0.0350566
ENSG00000163739	7.78789	1.159	-2.7484	0.000705316	0.0351473
ENSG00000085265	3.96211	1.9395	-1.0306	0.000722539	0.0355319
ENSG00000136698	0.696842	2.0535	1.5592	0.00073101	0.0357366
ENSG00000215861	1.55105	0.7535	-1.0416	0.000731235	0.0357366
ENSG00000272576	0.361053	0.174	-1.0531	0.000740911	0.0361091
ENSG00000198753	2.56632	1.169	-1.1344	0.000742291	0.0361138
ENSG00000153822	1.21211	0.356	-1.7676	0.000749374	0.0363314
ENSG00000158488	2.04474	1.0185	-1.0055	0.000753524	0.0364946
ENSG00000162896	236.315	88.3255	-1.4198	0.000765526	0.0367995
ENSG00000211791	0.185789	0.0495	-1.9082	0.000774862	0.0368789
ENSG00000173114	0.808421	0.259	-1.6422	0.000784803	0.0371966
ENSG00000137440	2.39105	0.183	-3.7077	0.000805595	0.0379502
ENSG00000152910	0.223684	0.026	-3.1049	0.000815645	0.0381825
ENSG00000188933	0.333158	1.106	1.7311	0.000820058	0.0382444
ENSG00000162366	8.76526	2.219	-1.9819	0.000828727	0.0384945
ENSG00000170323	0.446842	0.0855	-2.3858	0.000836313	0.0385773
ENSG00000211640	1.22474	0.165	-2.8919	0.000847299	0.0389297
ENSG00000163283	19.3116	1.782	-3.4379	0.000856901	0.0392161
ENSG00000233825	0.143684	0.049	-1.552	0.000866161	0.0393305
ENSG00000211793	0.124211	0.0255	-2.2842	0.000871076	0.0394772
ENSG00000187037	0.611053	0.292	-1.0653	0.000889105	0.0399436
ENSG00000228793	0.474211	0.185	-1.358	0.00090161	0.0402655
ENSG00000204121	2.96	0.879	-1.7517	0.000908956	0.0403679
ENSG00000166523	2.30421	0.5865	-1.9741	0.000931245	0.0410801
ENSG00000287376	0.111579	0.327	1.5512	0.000964836	0.0419803
ENSG00000150394	0.354737	0.0985	-1.8486	0.00097155	0.0421425
ENSG00000270571	2.00105	0.587	-1.7693	0.00101467	0.0432508
ENSG00000161896	1.34053	0.604	-1.1502	0.00102013	0.0432658
ENSG00000236751	0.412105	0.1435	-1.522	0.001044	0.0439337
ENSG00000233093	0.597895	0.253	-1.2408	0.00106822	0.0446303
ENSG00000157703	1.51158	0.6665	-1.1814	0.00107004	0.0446663
ENSG00000189127	0.46	0.1735	-1.4067	0.00107358	0.0447738
ENSG00000261618	0.52	0.2035	-1.3535	0.0010766	0.0448197
ENSG00000188064	1.13053	0.392	-1.5281	0.00108916	0.0450601
ENSG00000258545	1.65579	0.698	-1.2462	0.00109177	0.0450882
ENSG00000249706	0.123684	0.026	-2.2501	0.00109911	0.0453108
ENSG00000244575	0.947895	0.0385	-4.6218	0.00110809	0.0454074
ENSG00000179455	0.286842	0.036	-2.9942	0.00112884	0.0460068
ENSG00000120659	0.324737	0.094	-1.7885	0.00113551	0.046117
ENSG00000140932	0.502105	0.2315	-1.117	0.00115839	0.0466646
ENSG00000197487	0.335789	1.148	1.7735	0.00115902	0.0466646
ENSG00000267325	0.64	0.2225	-1.5243	0.00116545	0.0468019
ENSG00000137265	2.89632	1.19	-1.2833	0.00116868	0.0468064
ENSG00000240864	1.37895	0.2655	-2.3768	0.00116958	0.0468064
ENSG00000184956	0.829474	0.3955	-1.0685	0.00118608	0.0473444
ENSG00000132704	0.411053	0.1145	-1.844	0.00119747	0.047595
ENSG00000260583	0.263158	0.1315	-1.0009	0.00120777	0.0476788
ENSG00000230849	0.0510526	0.1615	1.6615	0.00121032	0.0477391
ENSG00000124215	1.44789	0.713	-1.022	0.00122413	0.0480394
ENSG00000211943	3.14947	0.164	-4.2633	0.00126903	0.049352
ENSG00000158477	0.677895	0.234	-1.5346	0.00128626	0.049669
ENSG00000237087	0.885789	0.218	-2.0226	0.00128975	0.0496823
ENSG00000107295	1.63158	0.7555	-1.1108	0.00129034	0.0496823
ENSG00000186897	0.193684	0.5595	1.5304	0.00130167	0.0498738
ENSG00000106013	0.308947	0.1525	-1.0186	0.0013104	0.0500489
ENSG00000236671	0.193158	0.0725	-1.4137	0.00132553	0.0503627
ENSG00000001626	18.7663	7.643	-1.2959	0.00134456	0.0508364
ENSG00000249797	0.179474	0.0615	-1.5451	0.00136315	0.0512479
ENSG00000243620	0.122105	0.0235	-2.3774	0.00144847	0.0530836
ENSG00000271730	0.236842	0.1155	-1.036	0.00145021	0.0531057
ENSG00000188886	0.417368	0.8575	1.0388	0.00148054	0.0537092
ENSG00000170476	7.08684	2.104	-1.752	0.00152027	0.0546814
ENSG00000277287	0.952632	0.4265	-1.1594	0.00152469	0.0547982
ENSG00000161944	0.316842	0.132	-1.2632	0.00153825	0.0550306
ENSG00000134028	1.78263	0.6645	-1.4237	0.0015632	0.0554286
ENSG00000244722	0.0131579	0.0695	2.4011	0.00158583	0.0560611
ENSG00000286546	1.28632	0.2695	-2.2549	0.00158706	0.0560611
ENSG00000172116	12.8874	2.0665	-2.6407	0.00158753	0.0560611
ENSG00000133800	7.21579	3.5175	-1.0366	0.00163445	0.0570685
ENSG00000153132	9.20684	3.7265	-1.3049	0.00164031	0.0572299
ENSG00000165621	0.998947	0.465	-1.1032	0.00164994	0.057394
ENSG00000232400	0.155789	0.0545	-1.5153	0.00165493	0.0575247
ENSG00000177535	0.0952632	0.023	-2.0503	0.00169111	0.0583897
ENSG00000187733	1.89895	0.5205	-1.8672	0.00170723	0.0587208
ENSG00000163464	1.76421	0.6545	-1.4306	0.0017243	0.0590972
ENSG00000261240	0.0242105	0.0995	2.0391	0.00176325	0.0598078
ENSG00000253764	0.148421	0.049	-1.5988	0.00176402	0.0598078
ENSG00000073737	1.01316	0.434	-1.2231	0.00179527	0.0604097
ENSG00000241666	0.142105	0.0465	-1.6117	0.00179954	0.0604382
ENSG00000137745	0.597368	0.0725	-3.0426	0.00185631	0.0613702
ENSG00000197467	10.6216	3.418	-1.6358	0.00185655	0.0613702
ENSG00000230006	2.22316	0.9285	-1.2596	0.00189359	0.0622375
ENSG00000181778	4.69105	0.544	-3.1082	0.00191125	0.0625517
ENSG00000211651	3.04263	0.461	-2.7225	0.00191245	0.0625517
ENSG00000229771	0.0131579	0.0795	2.595	0.00192414	0.0627577
ENSG00000228262	18.58	8.0705	-1.203	0.00196119	0.0633888
ENSG00000281179	0.401053	0.127	-1.659	0.00198207	0.0636657
ENSG00000211632	0.632105	0.0455	-3.7962	0.00205076	0.0653681
ENSG00000254101	0.405263	0.124	-1.7085	0.00207897	0.0658744
ENSG00000231106	0.296316	0.0665	-2.1557	0.0021428	0.0669794
ENSG00000244414	0.188421	0.0465	-2.0187	0.00216078	0.0670549
ENSG00000262979	0.0715789	0.18	1.3304	0.00218603	0.0674346
ENSG00000104140	4.26947	1.4125	-1.5958	0.00226638	0.0689889
ENSG00000211779	0.14	0.0365	-1.9395	0.00228282	0.069263
ENSG00000136689	2.45947	0.2985	-3.0425	0.00229596	0.0693812
ENSG00000163599	0.542105	0.2545	-1.0909	0.00229656	0.0693812
ENSG00000234184	0.205789	0.0765	-1.4276	0.00232133	0.0697494
ENSG00000102452	2.65684	1.204	-1.1419	0.0023242	0.0697869
ENSG00000225192	0.0926316	0.02	-2.2115	0.00234884	0.0702364
ENSG00000207757	0.129474	0.2835	1.1307	0.00236285	0.0704962
ENSG00000134548	2.29421	1.139	-1.0102	0.00244664	0.07231
ENSG00000211710	0.204737	0.057	-1.8447	0.00250705	0.0735553
ENSG00000272823	0.148421	0.055	-1.4322	0.00251764	0.0735605
ENSG00000150750	0.423684	1.1305	1.4159	0.00252585	0.0736232
ENSG00000142973	4.24947	1.792	-1.2457	0.00255283	0.0741212
ENSG00000281162	1.92105	0.5355	-1.8429	0.00263189	0.0753823
ENSG00000006788	0.0742105	0.005	-3.8916	0.00265198	0.075771
ENSG00000283445	0.444211	0.2025	-1.1333	0.00266353	0.0759611
ENSG00000276107	0.106316	0.3955	1.8953	0.00267262	0.076127
ENSG00000168685	11.1916	5.2625	-1.0886	0.00268038	0.0761635
ENSG00000171124	6.37474	0.571	-3.4808	0.00271156	0.0765802
ENSG00000278196	2.37368	0.1385	-4.0992	0.00273199	0.0768911
ENSG00000048462	0.328421	0.087	-1.9165	0.00275211	0.0773033
ENSG00000274576	1.94053	0.079	-4.6185	0.00277134	0.0775524
ENSG00000198074	1.63526	0.153	-3.4179	0.0027761	0.0775524
ENSG00000047457	99.63	34.0965	-1.547	0.00280554	0.0779946
ENSG00000235070	0.232105	0.064	-1.8586	0.00280726	0.0779946
ENSG00000064205	22.5316	6.9365	-1.6997	0.00283145	0.0781554
ENSG00000198670	0.537895	0.221	-1.2833	0.00283618	0.0781554
ENSG00000233306	0.294211	0.119	-1.3059	0.0028629	0.0784711
ENSG00000145920	0.252105	0.6245	1.3087	0.00290974	0.079244
ENSG00000115008	2.53421	0.1395	-4.1832	0.00294721	0.079937
ENSG00000255987	0.295789	0.1325	-1.1586	0.00296469	0.0801309
ENSG00000185053	0.104737	0.028	-1.9033	0.00297698	0.0803233
ENSG00000165023	11.1779	2.131	-2.391	0.00300874	0.0808989
ENSG00000123689	9.38579	2.434	-1.9471	0.00302205	0.0811117
ENSG00000232887	0.346316	0.123	-1.4934	0.00305669	0.0815286
ENSG00000164825	48.3195	10.2615	-2.2354	0.00309023	0.0822347
ENSG00000241755	1.21105	0.3175	-1.9314	0.00309812	0.0823506
ENSG00000159307	1.70737	3.747	1.134	0.00324909	0.0850024
ENSG00000252172	0.0626316	0.01	-2.6469	0.00325085	0.0850024
ENSG00000288086	0.123158	0.015	-3.0375	0.00325922	0.0851204
ENSG00000244280	2.65947	0.939	-1.5019	0.00326085	0.0851204
ENSG00000135480	28.33	11.96	-1.2441	0.00329704	0.0856808
ENSG00000287555	0.135789	0.036	-1.9153	0.0032994	0.0856943
ENSG00000122194	1.22316	0.564	-1.1168	0.00331102	0.0857143
ENSG00000198758	0.428947	0.143	-1.5848	0.00332455	0.085916
ENSG00000211786	0.215263	0.062	-1.7958	0.00338234	0.0868308
ENSG00000204618	0.560526	0.266	-1.0754	0.00341255	0.087383
ENSG00000129151	0.838421	0.271	-1.6294	0.00342174	0.0874083
ENSG00000159251	0.507895	0.1445	-1.8135	0.0034499	0.0878867
ENSG00000228221	0.713684	0.354	-1.0115	0.00349339	0.0884617
ENSG00000150782	6.76053	3.2625	-1.0512	0.00356935	0.0898122
ENSG00000230333	0.408421	0.177	-1.2063	0.00357439	0.0898122
ENSG00000261303	0.31	0.1335	-1.2154	0.00366226	0.0913794
ENSG00000257017	3.00632	1.1345	-1.4059	0.00368704	0.091817
ENSG00000114200	19.7179	6.6895	-1.5595	0.00371044	0.0919411
ENSG00000203952	2.41632	1.1985	-1.0116	0.0037312	0.0922747
ENSG00000274833	0.0631579	0.1495	1.2431	0.00385838	0.0942185
ENSG00000137860	1.82895	3.795	1.0531	0.00388123	0.0946771
ENSG00000077943	43.7579	19.6385	-1.1559	0.00390412	0.0951358
ENSG00000261527	0.0857895	0.0205	-2.0652	0.00397852	0.0961341
ENSG00000249395	0.218421	0.055	-1.9896	0.00399162	0.0961674
ENSG00000122728	0.0747368	0.1645	1.1382	0.00400206	0.0962746
ENSG00000187151	0.202105	0.054	-1.9041	0.00408256	0.0973436
ENSG00000151650	0.595789	0.2845	-1.0664	0.00413932	0.0981925
ENSG00000103310	0.245789	0.107	-1.1998	0.00422217	0.0994999
ENSG00000258227	0.426842	0.152	-1.4896	0.00424189	0.099813
ENSG00000257434	0.345789	0.1205	-1.5209	0.00430344	0.100853
ENSG00000280560	0.0621053	0.013	-2.2562	0.00432505	0.101309
ENSG00000220157	0.0921053	0.188	1.0294	0.00438907	0.102243
ENSG00000144891	0.726842	0.3475	-1.0646	0.00441133	0.102488
ENSG00000285963	0.203684	0.4285	1.073	0.00443917	0.102802
ENSG00000197766	21.9095	4.9995	-2.1317	0.00444681	0.102802
ENSG00000163631	0.335263	0.1435	-1.2242	0.00450976	0.103745
ENSG00000157087	6.50158	3.004	-1.1139	0.00451023	0.103745
ENSG00000172410	0.162105	0.069	-1.2323	0.0045531	0.10434
ENSG00000283689	0.255789	0.0765	-1.7414	0.00463784	0.105555
ENSG00000105523	22.2316	10.1445	-1.1319	0.00474076	0.106633
ENSG00000128422	29.4821	8.7095	-1.7592	0.00480521	0.107364
ENSG00000205420	40.2589	0.148	-8.0876	0.00482179	0.107533
ENSG00000199226	0.0131579	0.062	2.2363	0.0049408	0.109244
ENSG00000157168	21.4526	9.195	-1.2222	0.00496446	0.109559
ENSG00000227574	0.246316	0.5485	1.155	0.00498335	0.10982
ENSG00000268758	0.688947	0.334	-1.0445	0.00511102	0.111368
ENSG00000286618	0.0921053	0.0255	-1.8528	0.00511635	0.11138
ENSG00000242472	0.114737	0.0075	-3.9353	0.00514483	0.111799
ENSG00000258274	0.731053	0.362	-1.014	0.00515359	0.111799
ENSG00000078579	0.311579	0.105	-1.5692	0.00518001	0.112136
ENSG00000189377	2.47789	0.661	-1.9064	0.00524119	0.112803
ENSG00000109072	0.767895	0.3535	-1.1192	0.00526838	0.113155
ENSG00000177133	1.24105	0.326	-1.9286	0.00531362	0.113446
ENSG00000211642	0.252105	0.0325	-2.9555	0.00531839	0.113495
ENSG00000168671	0.03	0.096	1.6781	0.00542695	0.115021
ENSG00000085514	6.05474	2.4225	-1.3216	0.00544635	0.115333
ENSG00000267452	0.15	0.0405	-1.889	0.00546378	0.115644
ENSG00000211771	0.147895	0.06	-1.3015	0.00556253	0.116778
ENSG00000211962	0.314211	0.061	-2.3649	0.0055937	0.11711
ENSG00000227507	0.857368	0.412	-1.0573	0.00560528	0.11711
ENSG00000276412	0.138947	0.054	-1.3635	0.00566062	0.117645
ENSG00000274363	0.0621053	0.1515	1.2865	0.00576698	0.119241
ENSG00000164100	0.545789	0.192	-1.5072	0.00578094	0.119424
ENSG00000223656	0.156316	0.051	-1.6159	0.00592278	0.120825
ENSG00000163737	0.535789	0.1805	-1.5697	0.0059492	0.121126
ENSG00000135447	1.09737	0.1635	-2.7467	0.00599683	0.121438
ENSG00000139304	0.164211	0.058	-1.5014	0.00605484	0.121897
ENSG00000163568	0.503158	0.242	-1.056	0.00611637	0.122546
ENSG00000226647	0.138421	0.042	-1.7206	0.00617275	0.123251
ENSG00000159387	2.81737	0.1875	-3.9094	0.00622767	0.124135
ENSG00000211637	0.592632	0.079	-2.9072	0.00623692	0.124207
ENSG00000162949	2.65211	1.0385	-1.3526	0.00624112	0.124207
ENSG00000124875	1.59632	0.13	-3.6182	0.00631803	0.125345
ENSG00000279942	0.217368	0.088	-1.3046	0.00634652	0.125696
ENSG00000115602	0.982632	0.449	-1.1299	0.00639375	0.126309
ENSG00000250548	0.180526	0.0575	-1.6506	0.00640987	0.126434
ENSG00000110484	1.84	0.189	-3.2832	0.00641091	0.126434
ENSG00000175315	0.316316	0.1075	-1.557	0.00642383	0.126527
ENSG00000188000	0.288947	0.066	-2.1303	0.00643874	0.126607
ENSG00000163993	0.551579	0.193	-1.515	0.00647135	0.127033
ENSG00000276255	0.0805263	0.1905	1.2423	0.00649544	0.127291
ENSG00000151838	0.0936842	0.018	-2.3798	0.00662975	0.129054
ENSG00000189233	0.373158	0.161	-1.2127	0.00665794	0.129494
ENSG00000237693	0.118421	0.041	-1.5302	0.00668452	0.129762
ENSG00000167656	2.62895	0.0105	-7.968	0.00668672	0.129762
ENSG00000243290	0.955263	0.222	-2.1053	0.00669113	0.129762
ENSG00000186417	2.22947	0.988	-1.1741	0.00670748	0.129861
ENSG00000092009	0.2	0.081	-1.304	0.00674957	0.130568
ENSG00000073734	0.317895	0.0515	-2.6259	0.00687136	0.131991
ENSG00000180318	0.224211	0.0645	-1.7975	0.00690259	0.132337
ENSG00000266302	0.117895	0.4225	1.8415	0.00690914	0.132351
ENSG00000156564	0.0521053	0.1505	1.5303	0.00694552	0.13254
ENSG00000197956	252.289	112.611	-1.1637	0.00696193	0.132799
ENSG00000287497	0.315263	0.092	-1.7769	0.00702169	0.133665
ENSG00000286565	0.08	0.0175	-2.1926	0.00704727	0.133838
ENSG00000064886	4.10789	0.342	-3.5863	0.00708411	0.134249
ENSG00000285744	1.31263	0.6265	-1.0671	0.00712635	0.13483
ENSG00000204616	0.42	0.169	-1.3134	0.00714907	0.134931
ENSG00000266088	0.395263	0.1885	-1.0682	0.00723742	0.135614
ENSG00000270282	0.00789474	0.059	2.9018	0.00725635	0.135854
ENSG00000240922	0.0636842	0.0025	-4.6709	0.00731197	0.136522
ENSG00000057149	12.2705	0.13	-6.5605	0.00733945	0.136749
ENSG00000101144	87.0679	31.3815	-1.4722	0.00734381	0.136776
ENSG00000236333	1.41632	0.5715	-1.3093	0.00735357	0.136793
ENSG00000243238	2.20789	0.3245	-2.7664	0.00745529	0.137859
ENSG00000183036	1.16474	0.51	-1.1914	0.00757913	0.138954
ENSG00000225727	0.0789474	0.167	1.0809	0.00768288	0.140229
ENSG00000224373	1.54053	0.231	-2.7375	0.00769226	0.14029
ENSG00000226334	0.263684	0.128	-1.0427	0.00773538	0.140705
ENSG00000166292	14.6316	6.748	-1.1166	0.00780489	0.141293
ENSG00000196092	0.333684	0.1365	-1.2896	0.00787155	0.142057
ENSG00000231221	0.0747368	0.0225	-1.7319	0.00788109	0.142074
ENSG00000223350	0.160526	0.013	-3.6262	0.00800016	0.143157
ENSG00000096006	6.89316	3.162	-1.1243	0.0080449	0.143516
ENSG00000228035	0.0110526	0.0545	2.3019	0.00805647	0.143613
ENSG00000166391	0.491053	0.108	-2.1848	0.00809108	0.143879
ENSG00000009694	0.622632	0.263	-1.2433	0.00809308	0.143879
ENSG00000137225	0.214737	0.073	-1.5566	0.00813798	0.144292
ENSG00000251791	0.0863158	0.183	1.0841	0.00815175	0.144347
ENSG00000166035	0.888947	0.4375	-1.0228	0.00815363	0.144347
ENSG00000226549	0.146842	0.294	1.0016	0.00815663	0.144347
ENSG00000258303	0.0568421	0.01	-2.507	0.00821996	0.145242
ENSG00000007933	0.902632	0.368	-1.2944	0.00824513	0.145411
ENSG00000249621	0.551053	0.201	-1.455	0.00826936	0.145513
ENSG00000237813	0.127895	0.0345	-1.8903	0.00832742	0.146203
ENSG00000274312	0.128947	0.034	-1.9232	0.00834049	0.146211
ENSG00000160183	10.2358	5.0895	-1.008	0.0083709	0.146593
ENSG00000229950	0.138947	0.041	-1.7608	0.00852768	0.14832
ENSG00000287593	0.303684	0.111	-1.452	0.00862336	0.149314
ENSG00000135973	0.152105	0.0725	-1.069	0.0086367	0.149394
ENSG00000052850	3.20947	1.482	-1.1148	0.00872818	0.1502
ENSG00000196242	0.292632	0.122	-1.2622	0.00879911	0.150929
ENSG00000119440	0.0426316	0.113	1.4063	0.00885592	0.15137
ENSG00000116748	0.112105	0.045	-1.3169	0.00905121	0.153211
ENSG00000283646	2.64579	0.4635	-2.5131	0.00905249	0.153211
ENSG00000174473	1.13526	0.443	-1.3576	0.00919477	0.154831
ENSG00000169271	0.0594737	0.01	-2.5723	0.00922829	0.155059
ENSG00000261786	0.34	0.0535	-2.6679	0.00927199	0.155568
ENSG00000100557	8.43947	3.6235	-1.2198	0.0092882	0.155675
ENSG00000161649	0.332632	0.1605	-1.0514	0.00930724	0.155823
ENSG00000234506	0.188947	0.049	-1.9471	0.00942291	0.156856
ENSG00000093134	0.406842	0.1665	-1.2889	0.00946657	0.157022
ENSG00000233286	0.0136842	0.055	2.0069	0.00953658	0.157733
ENSG00000105509	0.170526	0.463	1.441	0.00958935	0.158325
ENSG00000275236	0.0842105	0.177	1.0717	0.00960274	0.15834
ENSG00000179256	0.243158	0.102	-1.2533	0.00960387	0.15834
ENSG00000278771	0.177895	0.0505	-1.8167	0.00961079	0.158382
ENSG00000257551	0.0805263	0.021	-1.9391	0.00962534	0.158525
ENSG00000211801	0.160526	0.0645	-1.3154	0.00982085	0.160102
ENSG00000228355	0.0605263	0.0075	-3.0126	0.00983533	0.160146
ENSG00000281327	0.0910526	0.0255	-1.8362	0.00994789	0.160989
ENSG00000213424	0.163158	0.055	-1.5688	0.0100065	0.16151
ENSG00000259025	0.106316	0.0175	-2.6029	0.0100596	0.161953
ENSG00000239367	0.0894737	0.1905	1.0903	0.0100966	0.162267
ENSG00000117983	554.42	40.854	-3.7624	0.0101578	0.162933
ENSG00000134160	0.160526	0.063	-1.3494	0.0101996	0.163411
ENSG00000250961	0.169474	0.042	-2.0126	0.0102051	0.163411
ENSG00000244675	0.111579	0.0365	-1.6121	0.0102228	0.163476
ENSG00000242371	4.96263	0.9785	-2.3425	0.0104353	0.165708
ENSG00000081041	1.29842	0.5495	-1.2406	0.0106664	0.167682
ENSG00000234626	0.0715789	0.0125	-2.5176	0.0107892	0.168908
ENSG00000147588	0.19	0.0765	-1.3125	0.0108943	0.169675
ENSG00000211785	0.136316	0.0455	-1.583	0.0109111	0.169675
ENSG00000270133	0.193158	0.0805	-1.2627	0.0109834	0.170458
ENSG00000169064	7.19053	3.5745	-1.0084	0.0111466	0.1719
ENSG00000249906	0.0736842	0.1685	1.1933	0.0112145	0.172776
ENSG00000163623	1.55526	3.5335	1.1839	0.0112233	0.172854
ENSG00000211937	0.904211	0.191	-2.2431	0.0112556	0.173146
ENSG00000239941	0.452632	0.099	-2.1928	0.0112637	0.17319
ENSG00000237828	0.172632	0.3645	1.0782	0.0113341	0.173756
ENSG00000223754	0.0726316	0.023	-1.659	0.0113963	0.174422
ENSG00000228427	0.276316	0.1355	-1.028	0.0114367	0.174482
ENSG00000235947	0.236842	0.099	-1.2584	0.0114374	0.174482
ENSG00000183625	0.185263	0.0905	-1.0336	0.0114447	0.174482
ENSG00000150051	0.778421	0.379	-1.0384	0.0114551	0.174482
ENSG00000147246	0.48	0.099	-2.2775	0.0114599	0.174482
ENSG00000258460	0.143158	0.0415	-1.7864	0.01149	0.174776
ENSG00000276819	0.151053	0.028	-2.4316	0.0114975	0.174776
ENSG00000225647	0.158421	0.0475	-1.7378	0.0115231	0.174776
ENSG00000253988	0.148421	0.0585	-1.3432	0.0115302	0.174776
ENSG00000286974	0.0521053	0.12	1.2035	0.0115396	0.174833
ENSG00000286107	0.0584211	0.015	-1.9615	0.0116613	0.175704
ENSG00000265369	0.0989474	0.038	-1.3807	0.0116889	0.175965
ENSG00000231507	0.135789	0.065	-1.0629	0.0116899	0.175965
ENSG00000164520	0.338421	0.143	-1.2428	0.0116978	0.175973
ENSG00000166670	1.19421	19.0645	3.9968	0.0117555	0.176439
ENSG00000286924	0.224737	0.0855	-1.3942	0.0118414	0.177356
ENSG00000049247	0.894737	0.413	-1.1153	0.0119039	0.17792
ENSG00000279377	0.131579	0.0435	-1.5968	0.0119581	0.178214
ENSG00000169181	1.32947	0.149	-3.1575	0.012069	0.17918
ENSG00000268529	0.0605263	0.1515	1.3237	0.0120756	0.179221
ENSG00000183668	0.660526	0.287	-1.2026	0.0121227	0.179348
ENSG00000140798	0.150526	0.319	1.0835	0.0121647	0.17974
ENSG00000170956	0.265263	0.0995	-1.4147	0.0121997	0.180029
ENSG00000260469	0.785789	0.31	-1.3419	0.0122192	0.180172
ENSG00000224137	0.07	0.0155	-2.1751	0.0122441	0.180375
ENSG00000196620	0.231579	0.015	-3.9485	0.0123173	0.180789
ENSG00000213194	0.0826316	0.0285	-1.5357	0.0123667	0.180944
ENSG00000260488	0.0863158	0.024	-1.8466	0.0124113	0.181425
ENSG00000256427	0.124211	0.0445	-1.4809	0.0126521	0.183905
ENSG00000286288	0.2	0.098	-1.0291	0.0126713	0.184128
ENSG00000111700	0.384737	0.061	-2.657	0.0126934	0.184201
ENSG00000171049	0.740526	0.324	-1.1926	0.0128537	0.185677
ENSG00000231313	0.0694737	0.145	1.0615	0.0128722	0.185791
ENSG00000164362	0.398421	0.821	1.0431	0.0129437	0.18634
ENSG00000279208	0.118421	0.0365	-1.698	0.0129509	0.186386
ENSG00000267719	0.0568421	0.015	-1.922	0.0129847	0.186816
ENSG00000252218	0.0352632	0.0955	1.4373	0.0130693	0.187827
ENSG00000105369	1.83474	0.8435	-1.1211	0.0131588	0.188388
ENSG00000260078	0.234211	0.114	-1.0388	0.0132817	0.189929
ENSG00000270104	0.0326316	0.0865	1.4064	0.013299	0.190045
ENSG00000137203	1.29421	0.3455	-1.9053	0.0134493	0.191127
ENSG00000130487	1.23947	0.247	-2.3271	0.0134827	0.191345
ENSG00000021852	0.304211	0.0775	-1.9728	0.0134917	0.191345
ENSG00000159212	21.5911	10.205	-1.0812	0.0134969	0.191345
ENSG00000199880	0.0778947	0.0155	-2.3293	0.0135095	0.191349
ENSG00000122136	0.185263	0.0415	-2.1584	0.0135215	0.191461
ENSG00000279390	0.246842	0.114	-1.1146	0.0135578	0.191799
ENSG00000128383	0.463158	0.211	-1.1343	0.0136201	0.192398
ENSG00000276168	23.3279	11.458	-1.0257	0.0136932	0.192702
ENSG00000102970	0.203684	0.084	-1.2779	0.0136953	0.192702
ENSG00000286313	0.134737	0.036	-1.9041	0.0137553	0.193242
ENSG00000163209	17.9595	0.0075	-11.2256	0.0138474	0.194191
ENSG00000149443	0.0805263	0.184	1.1922	0.0139271	0.194862
ENSG00000126262	0.914211	0.423	-1.1119	0.0139482	0.194952
ENSG00000203801	0.157895	0.071	-1.1531	0.0142459	0.197459
ENSG00000169031	0.531579	1.1005	1.0498	0.0143051	0.197979
ENSG00000189058	73.4616	33.8505	-1.1178	0.0143393	0.198111
ENSG00000204936	0.817895	0.2055	-1.9928	0.0143669	0.198362
ENSG00000108381	18.2537	8.7855	-1.055	0.0143883	0.19854
ENSG00000202000	0.184737	0.042	-2.137	0.0144025	0.198618
ENSG00000226337	0.301053	0.0545	-2.4657	0.0146156	0.200689
ENSG00000132185	0.241579	0.096	-1.3314	0.0149449	0.203744
ENSG00000280073	0.611053	0.2225	-1.4575	0.0149465	0.203744
ENSG00000261367	0.0710526	0.153	1.1066	0.0149989	0.204121
ENSG00000019505	1.46421	3.014	1.0416	0.0151661	0.205582
ENSG00000186529	0.542105	0.2475	-1.1311	0.0151681	0.205582
ENSG00000141433	0.451579	0.1525	-1.5662	0.0153888	0.207709
ENSG00000244116	2.45421	0.5435	-2.1749	0.015392	0.207709
ENSG00000106541	238.644	70.591	-1.7573	0.0154795	0.208588
ENSG00000260192	0.0463158	0.005	-3.2115	0.0155041	0.208684
ENSG00000259437	0.06	0.016	-1.9069	0.0155442	0.209078
ENSG00000270550	1.17368	0.0745	-3.9777	0.015655	0.209799
ENSG00000157551	1.43211	0.6845	-1.065	0.0156918	0.210047
ENSG00000175336	0.131579	0.047	-1.4852	0.0157216	0.210147
ENSG00000132464	0.0789474	0.008	-3.3028	0.0157712	0.210568
ENSG00000272359	0.0705263	0.152	1.1078	0.0158425	0.211337
ENSG00000211797	0.193158	0.0725	-1.4137	0.0158913	0.211628
ENSG00000280276	0.0568421	0.0175	-1.6996	0.0159539	0.212154
ENSG00000179284	0.0326316	0.0855	1.3897	0.0160049	0.212491
ENSG00000211638	0.584211	0.0605	-3.2715	0.0160075	0.212491
ENSG00000231252	0.0973684	0.034	-1.5179	0.0160929	0.213211
ENSG00000253301	0.15	0.0205	-2.8713	0.0161773	0.213935
ENSG00000277987	0.182105	0.0625	-1.5428	0.0161797	0.213935
ENSG00000211942	0.117368	0.016	-2.8749	0.0162614	0.214174
ENSG00000233818	0.0184211	0.0825	2.163	0.0163164	0.214524
ENSG00000253831	0.0463158	0.108	1.2215	0.0163308	0.214577
ENSG00000287788	0.0568421	0.0125	-2.185	0.0163343	0.214577
ENSG00000226660	0.274737	0.1195	-1.201	0.0163476	0.214619
ENSG00000226557	0.0747368	0.0225	-1.7319	0.0164131	0.215188
ENSG00000094963	0.708421	0.318	-1.1556	0.0166029	0.216578
ENSG00000248416	0.0331579	0.092	1.4723	0.0168259	0.217846
ENSG00000211669	2.99789	0.1325	-4.4999	0.0168478	0.217846
ENSG00000286763	0.0778947	0.0285	-1.4506	0.0168864	0.218136
ENSG00000007372	0.0105263	0.051	2.2765	0.0170739	0.219517
ENSG00000240634	0.0568421	0.1215	1.0959	0.0171369	0.219897
ENSG00000278561	0.158947	0.0765	-1.055	0.0171385	0.219897
ENSG00000154975	2.28789	0.3825	-2.5805	0.0171409	0.219897
ENSG00000283597	0.748947	0.2315	-1.6939	0.017164	0.220051
ENSG00000287631	0.108421	0.036	-1.5906	0.0172437	0.220851
ENSG00000166211	0.0873684	0.0155	-2.4948	0.0172622	0.220924
ENSG00000128253	0.210526	0.0755	-1.4795	0.0172636	0.220924
ENSG00000124143	1.12632	0.4045	-1.4774	0.0173092	0.221446
ENSG00000226765	0.0210526	0.086	2.0303	0.0173405	0.221636
ENSG00000231412	0.187895	0.0575	-1.7083	0.0173804	0.221966
ENSG00000206685	0.222632	0.094	-1.2439	0.0174184	0.222233
ENSG00000242534	2.42947	0.509	-2.2549	0.0175494	0.223475
ENSG00000216753	0.0989474	0.2275	1.2011	0.0175933	0.223813
ENSG00000145194	0.0157895	0.0645	2.0303	0.0176428	0.224038
ENSG00000249201	0.171053	0.0595	-1.5235	0.0176437	0.224038
ENSG00000237007	0.07	0.0225	-1.6374	0.0177181	0.224633
ENSG00000152766	3.64316	1.3195	-1.4652	0.0179039	0.226154
ENSG00000287829	0.129474	0.0555	-1.2221	0.0180607	0.22721
ENSG00000197353	0.0915789	0.0155	-2.5627	0.018073	0.227231
ENSG00000091482	0.0836842	0.013	-2.6864	0.0182684	0.228689
ENSG00000163898	1.20158	0.292	-2.0409	0.0184094	0.229774
ENSG00000267405	0.118421	0.041	-1.5302	0.0185504	0.230791
ENSG00000239605	0.117895	0.0415	-1.5063	0.0186546	0.231346
ENSG00000230447	0.0215789	0.0665	1.6237	0.0187675	0.232066
ENSG00000153714	4.75947	2.3045	-1.0463	0.0188354	0.232391
ENSG00000254952	0.0652632	0.0205	-1.6706	0.0188854	0.232742
ENSG00000204277	0.0794737	0.0255	-1.64	0.018905	0.232836
ENSG00000267046	0.162632	0.0705	-1.2059	0.0189191	0.232889
ENSG00000224727	0.0294737	0.077	1.3854	0.0189523	0.233051
ENSG00000200731	0.0536842	0.0175	-1.6171	0.019086	0.234138
ENSG00000197882	0.08	0.023	-1.7984	0.0190943	0.234145
ENSG00000120251	7.92474	3.2875	-1.2694	0.01918	0.234965
ENSG00000214146	0.0210526	0.0665	1.6594	0.0191875	0.234965
ENSG00000276850	0.852632	0.093	-3.1966	0.0191888	0.234965
ENSG00000170128	0.227895	0.104	-1.1318	0.0193313	0.235966
ENSG00000104267	14.2563	2.79	-2.3533	0.0193372	0.235975
ENSG00000166535	2.13158	0.6795	-1.6494	0.0193779	0.236231
ENSG00000112212	0.0489474	0.118	1.2695	0.0193784	0.236231
ENSG00000211794	0.168421	0.065	-1.3736	0.0197905	0.238815
ENSG00000225146	0.00526316	0.0545	3.3723	0.0198837	0.239381
ENSG00000279737	0.124737	0.0435	-1.5198	0.0199021	0.239381
ENSG00000236740	0.232105	0.105	-1.1444	0.020083	0.240475
ENSG00000261222	0.126316	0.049	-1.3662	0.0201473	0.240682
ENSG00000271049	0.0410526	0.097	1.2405	0.0203019	0.241871
ENSG00000134121	5.24421	1.868	-1.4892	0.0203036	0.241871
ENSG00000211805	0.0742105	0.023	-1.69	0.0204025	0.242801
ENSG00000124102	3.81684	0.098	-5.2835	0.0204137	0.242821
ENSG00000186081	101.719	5.08	-4.3236	0.0204517	0.242937
ENSG00000231240	1.33211	0.631	-1.078	0.0205366	0.243649
ENSG00000271410	0.125263	0.053	-1.2409	0.0205567	0.243763
ENSG00000183273	2.56421	1.198	-1.0979	0.0206165	0.244285
ENSG00000282651	0.536842	0.0125	-5.4245	0.0206387	0.244425
ENSG00000168081	0.100526	0.034	-1.564	0.0206512	0.244448
ENSG00000121743	0.132632	0.3205	1.2729	0.0207095	0.24464
ENSG00000251523	0.0763158	0.0235	-1.6993	0.0207978	0.245097
ENSG00000236908	0.138947	0.05	-1.4745	0.0208371	0.245245
ENSG00000172969	0.120526	0.0465	-1.374	0.0209125	0.245757
ENSG00000211655	0.481053	0.0125	-5.2662	0.0209422	0.245891
ENSG00000226308	0.210526	0.0805	-1.3869	0.0209581	0.246016
ENSG00000286406	0.1	0.041	-1.2863	0.0210119	0.246274
ENSG00000180532	0.180526	0.057	-1.6632	0.021057	0.246555
ENSG00000250268	0.0242105	0.098	2.0171	0.0211722	0.247592
ENSG00000260468	0.0726316	0.023	-1.659	0.0211863	0.247633
ENSG00000211780	0.0647368	0.021	-1.6242	0.0212419	0.247972
ENSG00000257829	0.0747368	0.156	1.0617	0.0213597	0.248872
ENSG00000231606	0.112105	0.0445	-1.333	0.0215438	0.250428
ENSG00000233321	1.06579	0.158	-2.7539	0.0215494	0.25043
ENSG00000178726	22.1332	8.096	-1.4509	0.0217643	0.251986
ENSG00000136099	1.12474	3.0675	1.4475	0.0220021	0.253476
ENSG00000237280	0.0878947	0.0305	-1.527	0.022053	0.253812
ENSG00000214888	0.464211	0.213	-1.1239	0.0220755	0.253849
ENSG00000265386	0.0263158	0.0745	1.5013	0.0222128	0.254856
ENSG00000271732	0.0163158	0.0625	1.9376	0.022215	0.254856
ENSG00000149300	0.173158	0.086	-1.0097	0.022232	0.254959
ENSG00000250685	0.0484211	0.0075	-2.6907	0.0223267	0.255626
ENSG00000170160	0.907895	1.846	1.0238	0.0224086	0.256004
ENSG00000198092	0.0826316	0.005	-4.0467	0.0224701	0.256456
ENSG00000189431	1.98474	0.984	-1.0122	0.0225512	0.256751
ENSG00000225117	0.0105263	0.0435	2.047	0.0227249	0.258287
ENSG00000242229	0.0589474	0.1235	1.067	0.0227854	0.258536
ENSG00000241449	0.119474	0.0465	-1.3614	0.0227857	0.258536
ENSG00000251226	0.0621053	0.1565	1.3334	0.0228393	0.258597
ENSG00000268545	0.0910526	0.033	-1.4642	0.0228753	0.258601
ENSG00000211973	0.236316	0.0585	-2.0142	0.0229195	0.258792
ENSG00000235899	0.0536842	0.005	-3.4245	0.0229641	0.25917
ENSG00000253525	0.331579	0.129	-1.362	0.0230536	0.259933
ENSG00000133124	0.116316	0.2525	1.1182	0.0230541	0.259933
ENSG00000251203	0.00789474	0.056	2.8265	0.0232549	0.261817
ENSG00000213373	0.243158	0.119	-1.0309	0.0233267	0.262055
ENSG00000284672	0.0547368	0.0155	-1.8202	0.0233604	0.262224
ENSG00000172209	1.67	0.723	-1.2078	0.0233676	0.262224
ENSG00000113525	0.0594737	0.0175	-1.7649	0.0233856	0.262224
ENSG00000106511	1.38	0.471	-1.5509	0.0234239	0.262387
ENSG00000105695	0.737368	1.483	1.0081	0.0234311	0.262405
ENSG00000226520	0.0878947	0.031	-1.5035	0.0236433	0.263485
ENSG00000174171	0.487368	0.236	-1.0462	0.0236545	0.263485
ENSG00000205076	0.668947	0.202	-1.7275	0.0237666	0.264255
ENSG00000254441	0.0942105	0.034	-1.4704	0.0238081	0.26459
ENSG00000217889	0.0810526	0.027	-1.5859	0.0239621	0.26554
ENSG00000287243	0.148947	0.0185	-3.0092	0.0239773	0.265582
ENSG00000255790	1.09474	0.448	-1.289	0.0240152	0.265811
ENSG00000109705	0.111579	0.043	-1.3757	0.0240586	0.26604
ENSG00000264314	0.0215789	0.064	1.5684	0.0240669	0.266068
ENSG00000237359	0.0894737	0.037	-1.2739	0.0241383	0.266609
ENSG00000166006	6.06	2.492	-1.282	0.0242362	0.266964
ENSG00000272856	0.112105	0.039	-1.5233	0.0243008	0.267385
ENSG00000211685	1.11684	0.1055	-3.4041	0.024369	0.267564
ENSG00000257674	0.0573684	0.0155	-1.888	0.0244014	0.267716
ENSG00000273409	0.338947	0.161	-1.074	0.0245386	0.268225
ENSG00000185269	1.03	3.431	1.736	0.0245633	0.268305
ENSG00000281550	0.0478947	0.01	-2.2599	0.0245938	0.268337
ENSG00000244471	0.24	0.103	-1.2204	0.0247003	0.268876
ENSG00000254864	0.0294737	0.0805	1.4496	0.0247029	0.268876
ENSG00000214132	0.0484211	0.105	1.1167	0.0247113	0.268876
ENSG00000287997	0.0463158	0.0075	-2.6265	0.0247163	0.268876
ENSG00000223392	0.426316	0.113	-1.9156	0.0247247	0.268876
ENSG00000189001	2.65211	0.0755	-5.1345	0.0248097	0.269227
ENSG00000128510	0.232105	0.041	-2.5011	0.0248834	0.269587
ENSG00000258710	0.0763158	0.015	-2.347	0.0249806	0.270182
ENSG00000115590	5.69947	2.2925	-1.3139	0.0253152	0.272678
ENSG00000020633	24.2589	7.0285	-1.7872	0.0253613	0.273049
ENSG00000286723	0.0426316	0.01	-2.0919	0.0254511	0.273479
ENSG00000230257	0.107368	0.0365	-1.5566	0.0256076	0.274179
ENSG00000284605	0.0552632	0.114	1.0446	0.0258263	0.275443
ENSG00000207200	0.0515789	0.118	1.1939	0.0259381	0.276249
ENSG00000236449	0.125263	0.061	-1.0381	0.0259887	0.276478
ENSG00000188778	0.0389474	0.0915	1.2322	0.0260443	0.277007
ENSG00000224731	0.0331579	0.09	1.4406	0.0260744	0.277263
ENSG00000276085	0.200526	0.0935	-1.1008	0.0261032	0.277324
ENSG00000211788	0.221579	0.1075	-1.0435	0.0261193	0.277324
ENSG00000273825	0.0357895	0.087	1.2815	0.0261265	0.277324
ENSG00000224944	0.441579	0.1925	-1.1978	0.0262843	0.277844
ENSG00000225431	0.336316	0.1445	-1.2187	0.026333	0.278233
ENSG00000205444	0.137368	0.048	-1.5169	0.0263532	0.278335
ENSG00000101280	0.158947	0.076	-1.0645	0.026418	0.278625
ENSG00000269553	0.112632	0.2495	1.1474	0.026463	0.27897
ENSG00000164871	0.754211	0.2805	-1.427	0.0264717	0.27897
ENSG00000231201	0.0726316	0.023	-1.659	0.0264747	0.27897
ENSG00000272211	0.190526	0.094	-1.0193	0.0265125	0.279131
ENSG00000004948	0.199474	0.0755	-1.4016	0.026516	0.279131
ENSG00000277526	0.0589474	0.12	1.0255	0.026536	0.279174
ENSG00000235131	0.0273684	0.084	1.6179	0.0266032	0.279628
ENSG00000205111	0.22	0.106	-1.0534	0.02667	0.279934
ENSG00000277745	0.1	0.044	-1.1844	0.0267827	0.280708
ENSG00000164796	1.14632	0.463	-1.3079	0.0268164	0.280708
ENSG00000140835	2.07263	0.928	-1.1593	0.027069	0.282319
ENSG00000287515	0.0163158	0.057	1.8047	0.0271129	0.28247
ENSG00000156413	4.64895	0.727	-2.6769	0.0272115	0.283144
ENSG00000158825	2.88789	1.144	-1.3359	0.0273479	0.284246
ENSG00000239571	0.795263	0.128	-2.6353	0.0275328	0.285403
ENSG00000231940	0.0478947	0.108	1.1731	0.0275461	0.285477
ENSG00000276641	0.0510526	0.016	-1.6739	0.0277741	0.286929
ENSG00000287485	0.0542105	0.015	-1.8536	0.0278415	0.287451
ENSG00000249746	0.0742105	0.0075	-3.3067	0.0278813	0.287543
ENSG00000264705	0.0684211	0.0205	-1.7388	0.0279615	0.28805
ENSG00000182674	0.244211	0.0885	-1.4644	0.0280422	0.288488
ENSG00000287112	0.0668421	0.16	1.2592	0.0280462	0.288488
ENSG00000249717	0.102105	0.0445	-1.1982	0.0280535	0.288488
ENSG00000234497	0.0957895	0.03	-1.6749	0.028134	0.289132
ENSG00000137747	5.48158	1.4005	-1.9686	0.0281481	0.289204
ENSG00000226649	0.0215789	0.072	1.7384	0.0281638	0.289268
ENSG00000130234	0.121053	0.0395	-1.6157	0.0281751	0.289291
ENSG00000252652	0.0615789	0.02	-1.6224	0.0286094	0.292102
ENSG00000254756	0.0631579	0.1385	1.1329	0.0286184	0.292102
ENSG00000206013	0.100526	0.2085	1.0525	0.0286541	0.292402
ENSG00000188937	0.00526316	0.0435	3.047	0.0286655	0.292455
ENSG00000257883	0.0478947	0.0125	-1.9379	0.0287262	0.292621
ENSG00000166741	21.7484	6.772	-1.6833	0.0288214	0.293146
ENSG00000234323	0.127895	0.039	-1.7134	0.0290209	0.294402
ENSG00000273123	0.0968421	0.0415	-1.2225	0.029148	0.294793
ENSG00000270919	0.193158	0.0835	-1.2099	0.0291991	0.295117
ENSG00000245008	0.129474	0.0615	-1.074	0.0292388	0.295249
ENSG00000285885	0.14	0.0495	-1.4999	0.0292737	0.295358
ENSG00000230778	0.04	0.0925	1.2095	0.0295081	0.296705
ENSG00000175779	0.105263	0.0445	-1.2421	0.0295219	0.296705
ENSG00000282306	0.0157895	0.06	1.926	0.0295778	0.296876
ENSG00000233221	0.0989474	0.2015	1.026	0.0296509	0.297295
ENSG00000264655	0.105263	0.051	-1.0454	0.029685	0.297509
ENSG00000196154	46.3021	20.577	-1.17	0.029735	0.297817
ENSG00000231107	1.09947	0.274	-2.0046	0.0299423	0.298696
ENSG00000114204	1.19632	0.585	-1.0321	0.0299447	0.298696
ENSG00000216863	0.200526	0.099	-1.0183	0.0300363	0.299161
ENSG00000240505	0.252105	0.0655	-1.9445	0.0301322	0.29986
ENSG00000277224	0.130526	0.5145	1.9788	0.0302783	0.300671
ENSG00000230160	0.0242105	0.0675	1.4793	0.0303234	0.300797
ENSG00000229484	0.0815789	0.029	-1.4921	0.030411	0.301409
ENSG00000226576	0.158421	0.0725	-1.1277	0.0305611	0.30247
ENSG00000259137	0.06	0.0185	-1.6974	0.030681	0.303246
ENSG00000240954	0.0584211	0.018	-1.6985	0.0308098	0.303745
ENSG00000228742	0.08	0.008	-3.3219	0.0308558	0.30407
ENSG00000108242	0.103158	0.0335	-1.6226	0.0309345	0.304652
ENSG00000155011	6.62632	1.5615	-2.0853	0.0310557	0.305522
ENSG00000248371	0.148947	0.054	-1.4638	0.03115	0.306126
ENSG00000186831	0.0742105	0.0205	-1.856	0.0312418	0.306554
ENSG00000238042	0.0578947	0.0025	-4.5334	0.0312462	0.306554
ENSG00000166823	2.42105	0.557	-2.1199	0.031273	0.306687
ENSG00000226476	0.208421	0.084	-1.311	0.0312961	0.306736
ENSG00000100290	1.78	0.8115	-1.1332	0.03138	0.307135
ENSG00000131482	0.106316	0.3425	1.6877	0.0314831	0.307775
ENSG00000231738	0.0831579	0.0175	-2.2485	0.0315176	0.30789
ENSG00000168314	0.424211	0.2045	-1.0527	0.0315973	0.308309
ENSG00000225670	0.347368	0.163	-1.0916	0.0317521	0.309128
ENSG00000166104	0.0626316	0.0155	-2.0146	0.031783	0.309217
ENSG00000246084	0.158421	0.072	-1.1377	0.0319309	0.309881
ENSG00000159339	0.230526	0.1	-1.2049	0.0324012	0.312873
ENSG00000275070	0.129474	0.0645	-1.0053	0.0324475	0.313255
ENSG00000249064	0.0163158	0.0565	1.792	0.0324572	0.313284
ENSG00000282142	0.0610526	0.136	1.1555	0.0325326	0.313751
ENSG00000241383	0.226316	0.107	-1.0807	0.0326505	0.314468
ENSG00000288059	0.0505263	0.01	-2.337	0.0329738	0.315912
ENSG00000211594	0.123158	0.0235	-2.3898	0.033088	0.316354
ENSG00000184905	1.05842	0.513	-1.0449	0.0332337	0.317212
ENSG00000105610	0.0726316	0.0285	-1.3496	0.0333345	0.317819
ENSG00000269994	0.277895	0.1235	-1.17	0.0333654	0.317889
ENSG00000265566	0.107368	0.041	-1.3889	0.0333901	0.317936
ENSG00000236554	0.126316	0.062	-1.0267	0.0334226	0.318181
ENSG00000177462	0.0594737	0.02	-1.5723	0.0334691	0.318502
ENSG00000133710	5.86105	1.0875	-2.4301	0.0335045	0.318631
ENSG00000248329	0.712105	0.349	-1.0289	0.0335739	0.318839
ENSG00000272735	0.0484211	0.1015	1.0678	0.033632	0.319195
ENSG00000226272	0.181053	0.064	-1.5003	0.0337322	0.319539
ENSG00000287116	0.0263158	0.0695	1.4011	0.0337369	0.319539
ENSG00000183347	0.600526	0.134	-2.164	0.0337498	0.319597
ENSG00000274252	0.199474	0.065	-1.6177	0.0338725	0.320261
ENSG00000287439	0.0321053	0.1055	1.7164	0.0338888	0.320261
ENSG00000249096	0.891053	0.2445	-1.8657	0.0339245	0.320468
ENSG00000167769	0.107895	0.051	-1.0811	0.034053	0.321123
ENSG00000260704	0.1	0.0335	-1.5778	0.0340623	0.321123
ENSG00000169247	0.626842	0.231	-1.4402	0.0340799	0.321154
ENSG00000277738	0.0547368	0.0125	-2.1306	0.0341148	0.321282
ENSG00000276980	0.117368	0.036	-1.705	0.0341396	0.321282
ENSG00000221039	0.0242105	0.081	1.7423	0.0341438	0.321282
ENSG00000236206	0.0542105	0.0155	-1.8063	0.0342711	0.322173
ENSG00000231440	0.00842105	0.05	2.5699	0.0345279	0.323607
ENSG00000285840	0.0489474	0.1055	1.1079	0.0346681	0.32466
ENSG00000170786	1.40684	0.1815	-2.9544	0.0347088	0.32483
ENSG00000278920	0.0510526	0.0125	-2.0301	0.0349502	0.32612
ENSG00000163092	0.0405263	0.0075	-2.4339	0.0349931	0.326317
ENSG00000259420	0.147368	0.0705	-1.0637	0.0350038	0.326317
ENSG00000279334	0.0326316	0.083	1.3468	0.0351674	0.327228
ENSG00000233338	0.119474	0.057	-1.0677	0.0353132	0.32793
ENSG00000088926	0.35	0.0845	-2.0503	0.0353169	0.32793
ENSG00000249791	0.0705263	0.0255	-1.4677	0.0353939	0.328327
ENSG00000229056	0.345789	0.138	-1.3252	0.0354215	0.328411
ENSG00000126266	0.0473684	0.128	1.4341	0.0354499	0.328491
ENSG00000205106	0.169474	0.0825	-1.0386	0.03555	0.329082
ENSG00000241120	0.126842	0.062	-1.0327	0.0355776	0.329259
ENSG00000273129	0.341579	0.148	-1.2066	0.0355837	0.329259
ENSG00000286662	0.512105	0.1635	-1.6471	0.0355921	0.329271
ENSG00000227591	0.0542105	0.0155	-1.8063	0.0356236	0.329431
ENSG00000257241	0.0463158	0.01	-2.2115	0.0357475	0.329922
ENSG00000234147	0.0684211	0.0175	-1.9671	0.0358312	0.330353
ENSG00000112319	0.908947	0.224	-2.0207	0.0358886	0.330699
ENSG00000223466	0.0521053	0.015	-1.7965	0.0360151	0.331372
ENSG00000197520	0.0952632	0.036	-1.4039	0.0360286	0.331399
ENSG00000104921	0.134737	0.0635	-1.0853	0.036049	0.331461
ENSG00000242268	0.202105	0.099	-1.0296	0.0361767	0.332236
ENSG00000196711	0.413684	0.18	-1.2005	0.0363121	0.332787
ENSG00000211784	0.0452632	0.0125	-1.8564	0.0364009	0.333222
ENSG00000272519	0.0568421	0.0125	-2.185	0.0364129	0.333222
ENSG00000243766	1.74	0.6775	-1.3608	0.0364458	0.333326
ENSG00000236391	0.04	0.0925	1.2095	0.0365258	0.333894
ENSG00000255020	0.119474	0.055	-1.1192	0.0365294	0.333894
ENSG00000286475	0.0647368	0.0155	-2.0623	0.0366293	0.33461
ENSG00000176320	0.161053	0.075	-1.1026	0.0367734	0.335466
ENSG00000109272	0.0863158	0.0205	-2.074	0.037032	0.336308
ENSG00000238085	0.0705263	0.026	-1.4397	0.0371565	0.336991
ENSG00000227479	0.0589474	0.018	-1.7114	0.0371567	0.336991
ENSG00000229750	0.00789474	0.0475	2.589	0.0372226	0.337447
ENSG00000272137	0.153684	0.0745	-1.0447	0.0372742	0.337783
ENSG00000164434	0.0657895	0.0105	-2.6475	0.0373172	0.338041
ENSG00000211445	368.784	36.031	-3.3555	0.0373987	0.338515
ENSG00000287238	0.0778947	0.026	-1.583	0.0374733	0.338828
ENSG00000204816	0.109474	0.2525	1.2057	0.0375689	0.339235
ENSG00000226025	0.0968421	0.0205	-2.24	0.03762	0.339462
ENSG00000227906	0.102632	0.0435	-1.2384	0.0376902	0.339898
ENSG00000132975	0.104211	0.016	-2.7034	0.037866	0.341346
ENSG00000211664	0.503684	0.0335	-3.9103	0.0379972	0.342195
ENSG00000261082	0.0163158	0.0665	2.0271	0.0380037	0.342195
ENSG00000116745	0.0615789	0.139	1.1746	0.0381153	0.342831
ENSG00000256189	0.0431579	0.101	1.2267	0.0382691	0.343726
ENSG00000280113	0.0647368	0.02	-1.6946	0.0383082	0.343726
ENSG00000271236	0.0215789	0.0595	1.4633	0.0383301	0.343802
ENSG00000234693	0.0184211	0.0605	1.7156	0.0383373	0.343802
ENSG00000253616	0.162105	0.077	-1.074	0.0384864	0.344487
ENSG00000236856	0.0852632	0.0365	-1.224	0.0386044	0.3452
ENSG00000197888	3.50684	0.3645	-3.2662	0.0387568	0.345964
ENSG00000241829	0.109474	0.048	-1.1895	0.0388642	0.346562
ENSG00000278797	0.0589474	0.02	-1.5594	0.0389131	0.346761
ENSG00000207956	0.0494737	0.013	-1.9281	0.0390555	0.347365
ENSG00000166105	0.698421	0.225	-1.6342	0.0391875	0.34815
ENSG00000277301	0.130526	0.064	-1.0282	0.0392544	0.348535
ENSG00000287291	0.0136842	0.0495	1.8549	0.0395785	0.349669
ENSG00000189108	0.177368	0.083	-1.0956	0.0396168	0.349751
ENSG00000250853	0.115263	0.051	-1.1764	0.0396856	0.35012
ENSG00000206585	0.0494737	0.013	-1.9281	0.0397212	0.350207
ENSG00000261166	0.0615789	0.0185	-1.7349	0.0397494	0.350207
ENSG00000143125	2.35	0.1325	-4.1486	0.039844	0.350693
ENSG00000279878	0.0731579	0.171	1.2249	0.0399145	0.35098
ENSG00000256982	0.137895	0.0545	-1.3392	0.0400261	0.351365
ENSG00000239122	0.0568421	0.1175	1.0476	0.0400779	0.3515
ENSG00000244712	0.00789474	0.046	2.5427	0.0400797	0.3515
ENSG00000249784	0.0357895	0.0855	1.2564	0.0404545	0.353326
ENSG00000286377	0.0810526	0.0285	-1.5079	0.0404657	0.353357
ENSG00000261695	0.0157895	0.048	1.6041	0.0405112	0.353556
ENSG00000100448	1.01053	0.451	-1.1639	0.0405297	0.353639
ENSG00000273980	0.0410526	0.005	-3.0375	0.0405361	0.353639
ENSG00000228437	0.0968421	0.017	-2.5101	0.0407385	0.355136
ENSG00000240160	0.0357895	0.083	1.2136	0.0408202	0.35552
ENSG00000135898	0.755789	0.292	-1.372	0.0408474	0.355623
ENSG00000135346	0.0821053	0.022	-1.9	0.0409452	0.356208
ENSG00000242941	0.0405263	0.089	1.1349	0.0409708	0.356308
ENSG00000271880	0.0842105	0.0295	-1.5133	0.0410433	0.356528
ENSG00000285762	0.0315789	0.0825	1.3854	0.0410719	0.35667
ENSG00000237819	0.123684	0.0495	-1.3212	0.041075	0.35667
ENSG00000179148	0.0868421	0.1965	1.1781	0.0413061	0.357809
ENSG00000277039	0.04	0.092	1.2016	0.0413611	0.358085
ENSG00000099985	0.398947	0.8145	1.0297	0.0413983	0.358141
ENSG00000147223	0.0531579	0.018	-1.5623	0.041459	0.358467
ENSG00000279951	0.0773684	0.031	-1.3195	0.0417119	0.359518
ENSG00000188263	0.0905263	0.187	1.0466	0.0420283	0.361241
ENSG00000148735	34.6811	8.671	-1.9999	0.0421257	0.361262
ENSG00000211933	0.688421	0.114	-2.5943	0.0421933	0.361532
ENSG00000253154	0.0910526	0.0225	-2.0168	0.0422638	0.361796
ENSG00000165682	0.153684	0.073	-1.074	0.0426326	0.363083
ENSG00000225873	0.0473684	0.0105	-2.1735	0.0426851	0.363121
ENSG00000103888	7.79737	36.345	2.2207	0.0429961	0.364578
ENSG00000226777	1.00579	0.178	-2.4984	0.0431089	0.36498
ENSG00000287712	0.115789	0.0535	-1.1139	0.0432902	0.365431
ENSG00000106038	0.0778947	0.0255	-1.611	0.0433234	0.365433
ENSG00000278857	0.107895	0.0335	-1.6874	0.0433494	0.365576
ENSG00000204971	0.0652632	0.023	-1.5046	0.0435858	0.366226
ENSG00000252743	0.0410526	0.0895	1.1244	0.0436074	0.366226
ENSG00000271511	0.0463158	0.101	1.1248	0.0436497	0.366382
ENSG00000286580	0.0494737	0.013	-1.9281	0.0436676	0.366466
ENSG00000233586	0.0242105	0.061	1.3332	0.0438272	0.367474
ENSG00000166426	0.316842	0.0955	-1.7302	0.0439494	0.367806
ENSG00000250940	0.0552632	0.0125	-2.1444	0.0439506	0.367806
ENSG00000259436	0.0721053	0.033	-1.1276	0.0439858	0.367943
ENSG00000214691	0.680526	0.0515	-3.724	0.0442156	0.369135
ENSG00000132677	0.0242105	0.0615	1.345	0.0442528	0.369246
ENSG00000224968	0.202105	0.099	-1.0296	0.0443288	0.369616
ENSG00000233760	0.155789	0.049	-1.6687	0.0444952	0.370124
ENSG00000260581	0.101053	0.031	-1.7048	0.0445096	0.370124
ENSG00000235812	0.0184211	0.0535	1.5382	0.0445503	0.370248
ENSG00000226552	0.0684211	0.018	-1.9264	0.0445558	0.370248
ENSG00000260229	0.0131579	0.0495	1.9115	0.04468	0.370883
ENSG00000211950	0.867368	0.0905	-3.2607	0.0447396	0.371246
ENSG00000257094	0.0552632	0.0175	-1.659	0.0451522	0.373139
ENSG00000211900	0.311579	0.0205	-3.9259	0.0452338	0.373481
ENSG00000286611	0.0184211	0.055	1.5781	0.0454459	0.37442
ENSG00000207205	0.0157895	0.0555	1.8135	0.0455347	0.37457
ENSG00000270339	0.0684211	0.026	-1.3959	0.0455529	0.374655
ENSG00000286063	0.0668421	0.0235	-1.5081	0.0456703	0.375222
ENSG00000232431	0.0789474	0.0315	-1.3255	0.0458119	0.375599
ENSG00000286519	0.0463158	0.005	-3.2115	0.0458322	0.375636
ENSG00000174514	9.31895	1.875	-2.3133	0.0463483	0.378424
ENSG00000224565	0.0515789	0.0125	-2.0449	0.046421	0.378782
ENSG00000262898	0.0910526	0.041	-1.1511	0.0465084	0.379097
ENSG00000167419	0.153158	0.07	-1.1296	0.0468742	0.380811
ENSG00000226131	0.0184211	0.051	1.4691	0.0470665	0.38178
ENSG00000144130	0.0431579	0.0125	-1.7877	0.047107	0.381902
ENSG00000264750	0.152105	0.075	-1.0201	0.0472287	0.382355
ENSG00000260695	0.0805263	0.166	1.0437	0.0472484	0.382355
ENSG00000228216	0.0542105	0.018	-1.5906	0.04761	0.383584
ENSG00000271825	0.03	0.0735	1.2928	0.0477115	0.383739
ENSG00000260015	0.233684	0.0965	-1.276	0.0479276	0.384538
ENSG00000223941	0.201053	0.095	-1.0816	0.047933	0.384538
ENSG00000276754	0.06	0.0175	-1.7776	0.0479378	0.384538
ENSG00000213013	0.0647368	0.028	-1.2092	0.0479535	0.384538
ENSG00000225899	0.12	0.0415	-1.5319	0.0479609	0.384538
ENSG00000225603	0.141579	0.339	1.2597	0.0480035	0.384655
ENSG00000230290	0.101053	0.0415	-1.2839	0.0481939	0.385409
ENSG00000220392	0.0805263	0.036	-1.1615	0.0482103	0.385409
ENSG00000237254	0.0826316	0.035	-1.2393	0.0482552	0.38557
ENSG00000236946	0.0768421	0.029	-1.4058	0.0483838	0.386183
ENSG00000212242	0.0836842	0.0255	-1.7145	0.0483901	0.386183
ENSG00000223443	0.0131579	0.0465	1.8213	0.0485725	0.387041
ENSG00000169429	5.00579	2.195	-1.1894	0.0486949	0.387295
ENSG00000136573	0.368947	0.1815	-1.0234	0.0488581	0.387922
ENSG00000286240	0.0352632	0.0785	1.1545	0.0490875	0.389147
ENSG00000116981	0.0673684	0.199	1.5626	0.049134	0.389448
ENSG00000279756	0.0615789	0.0105	-2.552	0.0492612	0.389859
ENSG00000277437	0.114211	0.3555	1.6382	0.0493103	0.390182
ENSG00000238245	0.141053	0.052	-1.4397	0.0494595	0.390964
ENSG00000233619	0.0184211	0.0595	1.6915	0.0495024	0.391189
ENSG00000166396	0.0647368	0.013	-2.3161	0.0495132	0.391189
ENSG00000235300	0.0626316	0.018	-1.7989	0.04957	0.391438
ENSG00000128276	0.0478947	0.0175	-1.4525	0.049609	0.391579
ENSG00000116039	0.105789	0.037	-1.5156	0.0498106	0.392539
ENSG00000283167	0.0915789	0.044	-1.0575	0.0499241	0.393098
ENSG00000285905	0.0163158	0.049	1.5865	0.0499449	0.393098
